# Supplementary material for: Reassessing the association: Evaluation of a polyalanine deletion variant of RUNX2 in non‐syndromic sagittal and metopic craniosynostosis
Source: J Anat. 2024 May 17;245(6):874–8. doi: 10.1111/joa.14052 (PMC11547237; doi:10.1111/joa.14052)
Supplement: Supplementary file 1 — Data S1: [file JOA-245-874-s001.zip]

Archive with 3 entries (2 files):
- joa14052-sup-0001-Supinfo/
- joa14052-sup-0001-Supinfo/joa14052-sup-0001-Supinfo.docx
- joa14052-sup-0001-Supinfo/joa14052-sup-0002-Supinfo.xlsx
