# Supplementary material for: Reassessing the association: Evaluation of a polyalanine deletion variant of RUNX2 in non‐syndromic sagittal and metopic craniosynostosis
Source: J Anat. 2024 May 17;245(6):874–8. doi: 10.1111/joa.14052 (PMC11547237; doi:10.1111/joa.14052)
Supplement: Supplementary file 1 — Data S1: [file JOA-245-874-s001.zip › joa14052-sup-0001-Supinfo/joa14052-sup-0002-Supinfo.xlsx]

## Sheet: Sheet1
Supplementary Table 2. Copy number variation of RUNX2 Gln23GluAla17 region included in the genotyping PCR for the 11A allele (yellow highlight), extracted from gnomAD v.4 genomes dataset
Chromosome	Position	rsIDs	Reference	Alternate	Source	Filters - genomes	Transcript	HGVS Consequence	Protein Consequence	Transcript Consequence	Size of indel (bp)	VEP Annotation	ClinVar Clinical Significance	ClinVar Variation ID	Flags	Allele Count (all)	Allele Number (all)	Allele Frequency (all)	Homozygote Count (all)	Allele Count European (non-Finnish)	Allele Number European (non-Finnish)	Homozygote Count European (non-Finnish)
6	45422677	rs758522642	CGCAACAGCAGCA	C	gnomAD Genomes	PASS	ENST00000647337.2	p.Gln68_Gln71del	p.Gln68_Gln71del	c.159_170del	-12	inframe_deletion	Uncertain significance	1062153		10	151816	6.58692e-05	0	7	67926	0
6	45422677	rs747537373	C	CGCAACAGCAGCAGCAACAGCAGCAGCA	gnomAD Genomes	PASS	ENST00000647337.2	p.Gln63_Gln71dup	p.Gln63_Gln71dup	c.159_185dup	27	inframe_insertion	Uncertain significance	1444467		12	151924	7.89869e-05	0	1	67916	0
6	45422681	rs781355841	ACAGCAGCAGCAACAG	A	gnomAD Genomes	PASS	ENST00000647337.2	p.Gln67_Gln71del	p.Gln67_Gln71del	c.174_188del	-15	inframe_deletion	Uncertain significance	845536		29	151556	0.000191348	0	12	67782	0
6	45422681	rs781355841	A	ACAGCAGCAGCAACAG	gnomAD Genomes	PASS	ENST00000647337.2	p.Gln67_Gln71dup	p.Gln67_Gln71dup	c.174_188dup	15	inframe_insertion	Uncertain significance	548496		21	151556	0.000138563	0	8	67782	0
6	45422681	rs1563078850	A	ACAGCAGCAGCAACAGCAGCAGCAGCAACAGCAGCAG	gnomAD Genomes	PASS	ENST00000647337.2	p.Gln60_Gln71dup	p.Gln60_Gln71dup	c.174_209dup	36	inframe_insertion				2	151444	1.32062e-05	0	1	67792	0
6	45422681	rs1563078850	ACAGCAGCAGCAACAGCAGCAGCAGCAACAGCAGCAG	A	gnomAD Genomes	PASS	ENST00000647337.2	p.Gln60_Gln71del	p.Gln60_Gln71del	c.174_209del	-36	inframe_deletion				3	151442	1.98096e-05	0	0	67792	0
6	45422693	rs774172072	ACAGCAGCAGCAGCAACAGCAG	A	gnomAD Genomes	PASS	ENST00000647337.2	p.Gln65_Gln71del	p.Gln65_Gln71del	c.193_213del	-21	inframe_deletion	Conflicting interpretations of pathogenicity	196302		237	151656	0.00156275	0	173	67814	0
6	45422693	rs774172072	A	ACAGCAGCAGCAGCAACAGCAG	gnomAD Genomes	PASS	ENST00000647337.2	p.Gln65_Gln71dup	p.Gln65_Gln71dup	c.193_213dup	21	inframe_insertion	Uncertain significance	1010237		63	151662	0.000415397	0	26	67820	0
6	45422693	rs747643938	ACAGCAGCAGCAGCAACAG	A	gnomAD Genomes	PASS	ENST00000647337.2	p.Gln66_Gln71del	p.Gln66_Gln71del	c.174_191del	-18	inframe_deletion				1	151556	6.59822e-06	0	1	67828	0
6	45422693	rs1554384177	A	ACAG	gnomAD Genomes	PASS	ENST00000647337.2	p.Gln71dup	p.Gln71dup	c.171_173dup	3	inframe_insertion	Uncertain significance	2160044		2	151558	1.31963e-05	0	1	67830	0
6	45422693	rs1554384177	A	ACAGCAG	gnomAD Genomes	PASS	ENST00000647337.2	p.Gln70_Gln71dup	p.Gln70_Gln71dup	c.168_173dup	6	inframe_insertion				2	151558	1.31963e-05	0	1	67830	0
6	45422693	rs747643938	A	ACAGCAGCAGCAGCAACAG	gnomAD Genomes	PASS	ENST00000647337.2	p.Gln66_Gln71dup	p.Gln66_Gln71dup	c.174_191dup	18	inframe_insertion				1	151558	6.59813e-06	0	1	67830	0
6	45422693	rs1554384178	A	ACAGCAGCAGCAGCAACAGCAGCAG	gnomAD Genomes	PASS	ENST00000647337.2	p.Gln64_Gln71dup	p.Gln64_Gln71dup	c.171_194dup	24	inframe_insertion				1	151558	6.59813e-06	0	1	67830	0
6	45422693	rs1798238553	A	AAAG	gnomAD Genomes	PASS	ENST00000647337.2	p.Gln53_Gln54insLys	p.Gln53_Gln54insLys	c.159_160insAAG	3	inframe_insertion				2	151662	1.31872e-05	0	0	67820	0
6	45422693	rs1554384178	A	ACAGCAGCAGCAGCAACAGCAGCAGCAG	gnomAD Genomes	PASS	ENST00000647337.2	p.Gln63_Gln71dup	p.Gln63_Gln71dup	c.168_194dup	27	inframe_insertion				1	151558	6.59813e-06	0	0	67830	0
6	45422696	rs773265213	G	GCAGCAGCAGCAA	gnomAD Genomes	PASS	ENST00000647337.2	p.Gln68_Gln71dup	p.Gln68_Gln71dup	c.174_185dup	12	inframe_insertion	Conflicting interpretations of pathogenicity	1329578		41	151486	0.000270652	0	19	67562	0
6	45422699	rs760467249	GCAGCAGCAA	G	gnomAD Genomes	PASS	ENST00000647337.2	p.Gln69_Gln71del	p.Gln69_Gln71del	c.174_182del	-9	inframe_deletion				1	151468	6.60205e-06	0	1	67614	0
6	45422707	rs766342521	A	AGC	gnomAD Genomes	PASS	ENST00000647337.2	p.Gln59HisfsTer86	p.Gln59HisfsTer86	c.173_174insGC	2	frameshift_variant				1	151500	6.60066e-06	0	0	67576	0
6	45422708	rs759395776	A	ACAG	gnomAD Genomes	PASS	ENST00000647337.2	p.Gln71dup	p.Gln71dup	c.192_194dup	3	inframe_insertion	Conflicting interpretations of pathogenicity	1192123		38	150664	0.000252217	0	19	67284	0
6	45422708	rs759395776	A	ACAGCAGCAG	gnomAD Genomes	PASS	ENST00000647337.2	p.Gln69_Gln71dup	p.Gln69_Gln71dup	c.186_194dup	9	inframe_insertion				6	150568	3.98491e-05	0	4	67296	0
6	45422708	rs759395776	A	ACAGCAG	gnomAD Genomes	PASS	ENST00000647337.2	p.Gln70_Gln71dup	p.Gln70_Gln71dup	c.189_194dup	6	inframe_insertion	Uncertain significance	1036921		12	150666	7.96464e-05	0	3	67286	0
6	45422708	rs1798240075	A	ACAGCAGCAGCAGCAT	gnomAD Genomes	PASS	ENST00000647337.2	p.Gln62_Gln63insHisGlnGlnGlnGln	p.Gln62_Gln63insHisGlnGlnGlnGln	c.188_189insTCAGCAGCAGCAGCA	15	inframe_insertion				1	150568	6.64152e-06	0	1	67296	0
6	45422708	rs765421673	ACAGCAGCAGCAGCAGCAGCAACAG	A	gnomAD Genomes	PASS	ENST00000647337.2	p.Gln64_Gln71del	p.Gln64_Gln71del	c.190_213del	-24	inframe_deletion	Uncertain significance	1392475		2	150666	1.32744e-05	0	0	67286	0
6	45422708	rs759395776	ACAGCAGCAGCAGCAG	A	gnomAD Genomes	PASS	ENST00000647337.2	p.Gln67_Gln71del	p.Gln67_Gln71del	c.180_194del	-15	inframe_deletion				1	150568	6.64152e-06	0	0	67296	0
6	45422708	rs759395776	ACAG	A	gnomAD Genomes	PASS	ENST00000647337.2	p.Gln71del	p.Gln71del	c.192_194del	-3	inframe_deletion				3	150614	1.99185e-05	0	0	67268	0
6	45422708		A	AACAG	gnomAD Genomes	PASS	ENST00000647337.2	p.Gln59ThrfsTer103	p.Gln59ThrfsTer103	c.174_175insACAG	4	frameshift_variant				1	150666	6.6372e-06	0	0	67286	0
6	45422708	rs759395776	A	ACAGCAGCAGCAGCAG	gnomAD Genomes	PASS	ENST00000647337.2	p.Gln67_Gln71dup	p.Gln67_Gln71dup	c.180_194dup	15	inframe_insertion	Uncertain significance	1490475		1	150568	6.64152e-06	0	0	67296	0
6	45422711	rs764217017	G	GCAGCAGCAGCAGCAGCAA	gnomAD Genomes	PASS	ENST00000647337.2	p.Gln66_Gln71dup	p.Gln66_Gln71dup	c.195_212dup	18	inframe_insertion				1	150916	6.6262e-06	0	1	67440	0
6	45422720	rs1261137585	G	GCAGCAGCAA	gnomAD Genomes	PASS	ENST00000647337.2	p.Gln69_Gln71dup	p.Gln69_Gln71dup	c.195_203dup	9	inframe_insertion				2	151856	1.31704e-05	0	2	67944	0
6	45422726	rs1798242225	G	GCAA	gnomAD Genomes	PASS	ENST00000647337.2	p.Gln71dup	p.Gln71dup	c.195_197dup	3	inframe_insertion				1	151840	6.58588e-06	0	0	67930	0
6	45422728	rs1382632515	A	AG	gnomAD Genomes	PASS	ENST00000647337.2	p.Gln66ThrfsTer95	p.Gln66ThrfsTer95	c.194_195insG	1	frameshift_variant				2	151804	1.31749e-05	0	0	67928	0
6	45422729	rs751673070	A	ACAG	gnomAD Genomes	PASS	ENST00000647337.2	p.Gln71dup	p.Gln71dup	c.211_213dup	3	inframe_insertion	Uncertain significance	1429046		4	150568	2.65661e-05	0	2	67412	0
6	45422729	rs751673070	ACAG	A	gnomAD Genomes	PASS	ENST00000647337.2	p.Gln71del	p.Gln71del	c.211_213del	-3	inframe_deletion				5	150608	3.31988e-05	0	1	67376	0
6	45422729	rs751673070	A	ACAGCAG	gnomAD Genomes	PASS	ENST00000647337.2	p.Gln70_Gln71dup	p.Gln70_Gln71dup	c.208_213dup	6	inframe_insertion				3	150568	1.99246e-05	0	0	67412	0
6	45422745	rs1198679330	CAGGA	C	gnomAD Genomes	PASS	ENST00000647337.2	p.Gln71ArgfsTer72	p.Gln71ArgfsTer72	c.212_215del	-4	frameshift_variant				2	151602	1.31924e-05	0	0	67858	0
6	45422745	rs756600003	C	CAGG	gnomAD Genomes	PASS	ENST00000647337.2	p.Glu72dup	p.Glu72dup	c.215_217dup	3	inframe_insertion				8	151602	5.27698e-05	0	0	67858	0
6	45422749	rs11498192	AGGCGGCGGCGGCGGCTGC	A	gnomAD Genomes	PASS	ENST00000647337.2	p.Ala84_Ala89del	p.Ala84_Ala89del	c.243_260del	-18	inframe_deletion	Benign/Likely benign	257095		6884	151240	0.0455171	191	4393	67704	139
6	45422749	rs11498192	A	AGGCGGCGGCGGCGGCTGC	gnomAD Genomes	PASS	ENST00000647337.2	p.Ala84_Ala89dup	p.Ala84_Ala89dup	c.243_260dup	18	inframe_insertion	Uncertain significance	1502799		12	151298	7.93137e-05	0	5	67730	0
6	45422749	rs770723869	AGGCGGCGGCGGCGGCTGCGGC	A	gnomAD Genomes	PASS	ENST00000647337.2	p.Ala83_Ala89del	p.Ala83_Ala89del	c.228_248del	-21	inframe_deletion	Uncertain significance	1521900		11	151296	7.27052e-05	0	4	67730	0
6	45422749	rs770723869	AGGCGGCGGCGGCGGCTGCGGCGGC	A	gnomAD Genomes	PASS	ENST00000647337.2	p.Ala82_Ala89del	p.Ala82_Ala89del	c.225_248del	-24	inframe_deletion				1	151188	6.61428e-06	0	1	67740	0
6	45422749	rs1554384228	AG	A	gnomAD Genomes	PASS	ENST00000647337.2	p.Ala73ArgfsTer71	p.Ala73ArgfsTer71	c.217del	-1	frameshift_variant	Conflicting interpretations of pathogenicity	548612		1	151186	6.61437e-06	0	1	67738	0
6	45422749	rs746557318	A	AGGC	gnomAD Genomes	PASS	ENST00000647337.2	p.Ala89dup	p.Ala89dup	c.228_230dup	3	inframe_insertion	Uncertain significance	859144		3	151188	1.98428e-05	0	1	67740	0
6	45422749	rs746557318	A	AGGCGGCGGC	gnomAD Genomes	PASS	ENST00000647337.2	p.Ala87_Ala89dup	p.Ala87_Ala89dup	c.222_230dup	9	inframe_insertion				1	151188	6.61428e-06	0	1	67740	0
6	45422749	rs746557318	AGGCGGC	A	gnomAD Genomes	PASS	ENST00000647337.2	p.Ala88_Ala89del	p.Ala88_Ala89del	c.225_230del	-6	inframe_deletion				8	151188	5.29143e-05	0	0	67740	0
6	45422749	rs746557318	A	AGGCGGC	gnomAD Genomes	PASS	ENST00000647337.2	p.Ala88_Ala89dup	p.Ala88_Ala89dup	c.225_230dup	6	inframe_insertion	Uncertain significance	1429898		2	151298	1.32189e-05	0	0	67730	0
6	45422750	rs759220330	GGCGGCGGCGGCGGCT	G	gnomAD Genomes	PASS	ENST00000647337.2	p.Ala85_Ala89del	p.Ala85_Ala89del	c.231_245del	-15	inframe_deletion				2	137684	1.4526e-05	0	1	59200	0
6	45422750	rs759220330	G	GGCGGCGGCGGCGGCT	gnomAD Genomes	PASS	ENST00000647337.2	p.Ala85_Ala89dup	p.Ala85_Ala89dup	c.231_245dup	15	inframe_insertion	Uncertain significance	1901227		8	137810	5.80509e-05	0	1	59188	0
6	45422753	rs606231174	GGCGGCGGCGGCTGCGGCGGCGGCGGCGGCT	G	gnomAD Genomes	PASS	ENST00000647337.2	p.Ala80_Ala89del	p.Ala80_Ala89del	c.231_260del	-30	inframe_deletion				2	137758	1.45182e-05	0	1	59212	0
6	45422753	rs775676263	GGCGGCGGCGGCT	G	gnomAD Genomes	PASS	ENST00000647337.2	p.Ala86_Ala89del	p.Ala86_Ala89del	c.231_242del	-12	inframe_deletion				5	137758	3.62955e-05	0	0	59212	0
6	45422756	rs763104766	GGCGGCGGCTGCGGCGGCGGCGGCGGCT	G	gnomAD Genomes	PASS	ENST00000647337.2	p.Ala81_Ala89del	p.Ala81_Ala89del	c.231_257del	-27	inframe_deletion				2	137804	1.45134e-05	0	2	59238	0
6	45422756	rs764306808	G	GGCGGCGGCT	gnomAD Genomes	PASS	ENST00000647337.2	p.Ala87_Ala89dup	p.Ala87_Ala89dup	c.231_239dup	9	inframe_insertion	Uncertain significance	2165278		14	137930	0.000101501	0	1	59226	0
6	45422756	rs764306808	GGCGGCGGCT	G	gnomAD Genomes	PASS	ENST00000647337.2	p.Ala87_Ala89del	p.Ala87_Ala89del	c.231_239del	-9	inframe_deletion				2	137804	1.45134e-05	0	0	59238	0
6	45422759	rs1325111477	G	GGCGGCT	gnomAD Genomes	PASS	ENST00000647337.2	p.Ala88_Ala89dup	p.Ala88_Ala89dup	c.231_236dup	6	inframe_insertion				1	137866	7.25342e-06	0	1	59256	0
6	45422759	rs1325111477	GGCGGCT	G	gnomAD Genomes	PASS	ENST00000647337.2	p.Ala88_Ala89del	p.Ala88_Ala89del	c.231_236del	-6	inframe_deletion	Uncertain significance	1351643		1	137866	7.25342e-06	0	0	59256	0
6	45422763	rs2150362394	GCT	G	gnomAD Genomes	PASS	ENST00000647337.2	p.Ala77GlyfsTer83	p.Ala77GlyfsTer83	c.230_231del	-2	frameshift_variant				1	137648	7.26491e-06	0	1	59182	0
6	45422765	rs750984370	T	TGCG	gnomAD Genomes	PASS	ENST00000647337.2	p.Ala89dup	p.Ala89dup	c.246_248dup	3	inframe_insertion	Uncertain significance	1496105		4	136896	2.92193e-05	0	2	58902	0
6	45422765	rs750984370	TGCG	T	gnomAD Genomes	PASS	ENST00000647337.2	p.Ala89del	p.Ala89del	c.246_248del	-3	inframe_deletion				2	136996	1.4599e-05	0	1	58884	0
6	45422765	rs767890933	TGCGGCGGCGGCGGCGGCTGCGGCG	T	gnomAD Genomes	PASS	ENST00000647337.2	p.Ala82_Ala89del	p.Ala82_Ala89del	c.237_260del	-24	inframe_deletion				1	136896	7.30482e-06	0	0	58902	0
6	45422765	rs767890933	TGCGGCGGCGGCGGCGGCTGCG	T	gnomAD Genomes	PASS	ENST00000647337.2	p.Ala83_Ala89del	p.Ala83_Ala89del	c.240_260del	-21	inframe_deletion				1	136896	7.30482e-06	0	0	58902	0
6	45422765	rs750984370	TGCGGCGGCG	T	gnomAD Genomes	PASS	ENST00000647337.2	p.Ala87_Ala89del	p.Ala87_Ala89del	c.240_248del	-9	inframe_deletion	Uncertain significance	1408906		67	137018	0.000488987	0	0	58890	0
6	45422765	rs750984370	TGCGGCG	T	gnomAD Genomes	PASS	ENST00000647337.2	p.Ala88_Ala89del	p.Ala88_Ala89del	c.243_248del	-6	inframe_deletion				8	136896	5.84385e-05	0	0	58902	0
6	45422768	rs758081485	G	GGCGGCGGCGGCGGCT	gnomAD Genomes	PASS	ENST00000647337.2	p.Ala85_Ala89dup	p.Ala85_Ala89dup	c.246_260dup	15	inframe_insertion	Uncertain significance	1377609		7	137278	5.09914e-05	0	6	59098	0
6	45422768	rs758081485	GGCGGCGGCGGCGGCT	G	gnomAD Genomes	PASS	ENST00000647337.2	p.Ala85_Ala89del	p.Ala85_Ala89del	c.246_260del	-15	inframe_deletion				2	137278	1.4569e-05	0	1	59098	0
6	45422771	rs1408706595	G	GGCGGCGGCGGCT	gnomAD Genomes	PASS	ENST00000647337.2	p.Ala86_Ala89dup	p.Ala86_Ala89dup	c.249_260dup	12	inframe_insertion				3	151312	1.98266e-05	0	3	67802	0
6	45422771	rs1408706595	GGCGGCGGCGGCT	G	gnomAD Genomes	PASS	ENST00000647337.2	p.Ala86_Ala89del	p.Ala86_Ala89del	c.249_260del	-12	inframe_deletion				1	151420	6.60415e-06	0	0	67792	0
6	45422774	rs777501691	G	GGCGGCGGCT	gnomAD Genomes	PASS	ENST00000647337.2	p.Ala87_Ala89dup	p.Ala87_Ala89dup	c.249_257dup	9	inframe_insertion	Uncertain significance	1902215		3	151332	1.9824e-05	0	2	67818	0
6	45422777	rs1189406929	GGCGGCTGCGGCGGCGGCA	G	gnomAD Genomes	PASS	ENST00000647337.2	p.Ala84_Ala89del	p.Ala84_Ala89del	c.246_263del	-18	inframe_deletion				1	146332	6.83378e-06	0	0	64666	0
6	45422777	rs1189406929	G	GGCGGCTGCGGCGGCGGCA	gnomAD Genomes	PASS	ENST00000647337.2	p.Ala84_Ala89dup	p.Ala84_Ala89dup	c.246_263dup	18	inframe_insertion				1	146332	6.83378e-06	0	0	64666	0
6	45422780	rs1798253011	G	GGCTGCGGCGGCGGCA	gnomAD Genomes	PASS	ENST00000647337.2	p.Ala85_Ala89dup	p.Ala85_Ala89dup	c.252_266dup	15	inframe_insertion				2	147316	1.35763e-05	0	0	65244	0
6	45422783	rs879055045	T	TGCG	gnomAD Genomes	PASS	ENST00000647337.2	p.Ala89dup	p.Ala89dup	c.258_260dup	3	inframe_insertion				2	147926	1.35203e-05	0	1	65740	0
6	45422789	rs1301305637	G	GGCGGCA	gnomAD Genomes	PASS	ENST00000647337.2	p.Ala88_Ala89dup	p.Ala88_Ala89dup	c.258_263dup	6	inframe_insertion				1	150182	6.65859e-06	0	1	67042	0
6	45422789	rs1554384307	G	GGCGGCAGCTGCA	gnomAD Genomes	PASS	ENST00000647337.2	p.Ala86_Ala89dup	p.Ala86_Ala89dup	c.257_268dup	12	inframe_insertion				1	150182	6.65859e-06	0	1	67042	0
6	45422792	rs1479038878	G	GGCA	gnomAD Genomes	PASS	ENST00000647337.2	p.Ala89dup	p.Ala89dup	c.261_263dup	3	inframe_insertion				1	151562	6.59796e-06	0	1	67852	0
